# Supplementary material for: Optic disc parameters and choroidal vascular index as potential risk indicators in non-arteritic anterior ischaemic optic neuropathy: a retrospective study
Source: PeerJ. 2026 Jan 28;14:e20695. doi: 10.7717/peerj.20695 (PMC12860275; doi:10.7717/peerj.20695)
Supplement: Supplemental Information 4 [file peerj-14-20695-s004.xlsx]

## Sheet: Sheet1
patient group	age	sex	onh mean pvd	onh nasal pvd	onh temporal pvd	onh inferonasal pvd	onh superotemporal pvd	onh inferotemporal pvd	onh superonasal pvd	rpc mean pvd	rpc nasal pvd	rpc temporal pvd	rpc inferonasal pvd	rpc superotemporal pvd	rpc inferotemporal pvd	rpc superonasal pvd	onh fa	rpc fa	temporal cvi	nasal cvi	subfoveal cvi	rnfl mean	rnfl superior	rnfl nasal	rnfl inferior	rnfl temporal	choroidal thickness temporal	choroidal thickness nasal	choroidal thickness subfoveal
1.0	52	male	45.76	43.3	49.19	52.01	39.76	45.53	45.33	39.71	38.25	39.38	45.78	32.91	42.89	41.79	1442.0	1294.0	59.3	59.9	65.5	92.0	129.0	61.0	109.0	71.0	89.0	87.0	138.0
1.0	74	male	46.04	52.89	38.12	48.55	56.56	36.64	41.16	46.38	55.35	35.48	48.88	58.44	36.22	41.3	1427.0	1408.0	63.0	61.0	63.7	107.0	132.0	76.0	136.0	82.0	237.0	144.0	289.0
1.0	48	female	54.9	54.74	54.15	64.22	66.41	49.9	41.12	49.69	50.85	44.21	61.5	69.22	40.99	35.98	1356.0	1339.0	63.8	66.7	65.7	78.0	70.0	63.0	131.0	48.0	257.0	202.0	344.0
1.0	49	male	46.64	43.49	51.35	44.31	39.94	44.98	55.41	46.64	43.49	51.35	44.31	39.94	44.98	55.41	1379.0	1192.0	65.3	62.2	65.6	73.0	88.0	58.0	102.0	42.0	369.0	267.0	407.0
1.0	57	female	42.15	42.78	29.55	57.66	48.74	38.57	48.9	40.86	42.11	28.57	59.05	46.29	35.0	46.03	1248.0	1245.0	59.1	56.4	59.0	72.0	60.0	67.0	98.0	64.0	86.0	121.0	159.0
1.0	54	female	36.77	41.71	28.46	51.46	44.26	29.98	26.37	38.3	43.17	31.09	51.11	44.51	31.71	28.69	1198.0	0.939	61.5	62.5	67.6	51.0	56.0	55.0	60.0	35.0	332.0	230.0	347.0
1.0	64	female	48.03	53.94	41.6	64.28	57.03	37.17	31.88	46.79	52.95	39.46	64.28	55.24	36.17	30.8	1468.0	1264.0	63.0	62.7	66.2	69.0	64.0	64.0	114.0	33.0	144.0	220.0	198.0
1.0	65	female	47.71	43.04	47.72	61.47	57.73	55.81	28.19	43.32	38.09	44.02	54.94	54.49	52.13	24.22	1462.0	1168.0	53.5	53.5	65.8	66.0	61.0	47.0	87.0	67.0	103.0	94.0	315.0
1.0	69	female	38.55	39.1	40.78	37.53	32.97	30.26	47.57	34.49	34.13	38.73	32.49	26.55	27.15	43.91	1370.0	1194.0	59.8	60.9	65.6	56.0	66.0	55.0	63.0	40.0	183.0	148.0	281.0
1.0	58	female	45.93	42.38	47.25	46.13	46.81	48.59	48.57	37.48	34.79	37.16	38.66	35.63	42.18	40.54	1404.0	1201.0	57.3	64.3	63.1	57.0	72.0	49.0	64.0	41.0	93.0	91.0	135.0
1.0	49	female	51.67	44.35	56.82	61.91	66.46	45.37	40.78	48.76	40.73	54.41	60.1	65.72	40.11	37.67	1625.0	1530.0	66.7	66.0	66.1	91.0	101.0	59.0	138.0	68.0	300.0	281.0	434.0
1.0	54	female	60.91	62.92	50.24	68.93	66.28	65.24	61.51	61.76	63.9	48.15	71.01	71.08	67.14	62.22	1665.0	1498.0	68.2	62.5	64.1	106.0	137.0	90.0	141.0	56.0	256.0	235.0	296.0
1.0	63	female	46.9	40.38	59.63	42.79	43.96	51.72	39.21	41.85	34.86	52.51	38.48	41.13	47.72	35.79	1521.0	1473.0	67.2	63.6	65.9	57.0	57.0	48.0	63.0	61.0	334.0	164.0	393.0
1.0	42	female	46.55	42.02	46.56	52.42	47.45	42.86	55.56	39.9	34.93	38.95	47.11	39.68	37.23	50.98	1434.0	1237.0	64.1	62.5	67.5	56.0	62.0	41.0	69.0	51.0	148.0	163.0	246.0
1.0	51	female	59.09	59.22	58.2	59.39	60.93	53.26	64.17	58.87	58.85	55.67	61.56	60.68	54.31	65.82	1691.0	1712.0	60.3	61.9	65.9	78.0	112.0	71.0	76.0	55.0	69.0	93.0	269.0
1.0	63	male	60.89	58.07	65.71	59.33	64.12	56.1	60.85	62.04	59.79	66.54	60.08	65.8	54.23	64.0	1544.0	1616.0	61.1	61.0	62.9	106.0	121.0	98.0	127.0	77.0	245.0	257.0	262.0
1.0	75	male	32.69	27.84	31.58	26.15	39.96	36.52	43.91	33.79	29.92	31.4	28.17	40.71	37.4	44.82	1190.0	0.743	61.7	61.5	62.1	32.0	39.0	29.0	46.0	15.0	208.0	217.0	365.0
1.0	53	male	52.52	52.37	48.76	60.69	48.29	59.15	50.29	49.21	49.82	45.15	58.08	42.09	57.03	46.68	1558.0	0.978	54.2	54.2	65.4	68.0	84.0	60.0	87.0	40.0	90.0	117.0	193.0
1.0	61	male	41.83	49.68	30.47	53.34	34.28	41.33	40.17	39.65	50.63	24.16	54.15	28.53	37.12	40.93	1302.0	0.8	53.8	51.7	58.6	62.0	73.0	75.0	68.0	34.0	67.0	96.0	138.0
1.0	42	male	52.47	51.83	54.1	59.41	55.71	50.77	42.1	41.04	40.68	41.66	52.34	43.87	41.2	26.38	1520.0	1345.0	69.8	62.4	70.4	58.0	69.0	47.0	69.0	48.0	234.0	261.0	327.0
1.0	73	male	42.69	39.63	44.89	46.49	41.2	51.36	35.29	39.8	36.89	43.37	42.26	34.68	46.75	35.61	1357.0	0.884	63.4	59.0	65.5	54.0	67.0	53.0	58.0	39.0	85.0	119.0	220.0
1.0	67	female	38.26	43.53	37.3	33.71	35.17	34.91	36.49	36.78	42.75	34.84	31.96	35.01	33.66	33.92	1052.0	1011.0	66.9	66.2	67.5	90.0	112.0	91.0	81.0	77.0	204.0	224.0	235.0
1.0	72	male	38.26	35.39	40.06	43.59	38.81	38.84	34.03	32.96	31.85	34.26	34.04	33.66	33.3	30.34	1283.0	1189.0	60.3	61.8	60.3	57.0	64.0	47.0	72.0	44.0	147.0	178.0	258.0
1.0	74	male	35.32	37.95	33.6	31.95	34.72	21.88	49.08	35.63	37.28	35.71	30.34	37.2	22.57	47.49	0.99	0.93	61.3	64.6	66.7	108.0	141.0	87.0	129.0	75.0	178.0	153.0	254.0
1.0	48	male	37.89	39.17	39.25	26.64	45.03	37.84	35.24	34.99	36.77	35.51	22.45	42.64	35.59	32.93	1160.0	1052.0	56.1	55.8	56.8	65.0	75.0	80.0	77.0	29.0	352.0	358.0	218.0
2.0	52	male	67.18	63.52	69.61	68.42	67.57	69.55	67.62	65.78	58.72	68.57	67.46	70.03	69.95	67.97	1919.0	1828.0	62.1	59.7	69.4	104.0	134.0	76.0	126.0	80.0	97.0	113.0	144.0
2.0	74	male	62.86	61.33	59.08	66.33	67.58	65.44	62.67	62.73	61.23	58.02	68.16	69.73	66.59	58.76	1687.0	1719.0	63.0	67.9	67.8	136.0	141.0	130.0	186.0	89.0	236.0	150.0	281.0
2.0	48	female	62.82	59.62	62.6	66.02	66.47	61.13	66.71	63.71	60.09	63.45	68.95	71.35	59.23	65.48	1732.0	1647.0	69.4	69.2	66.8	105.0	125.0	82.0	139.0	73.0	262.0	244.0	430.0
2.0	49	male	62.22	61.81	61.23	61.73	64.04	61.67	64.6	64.25	65.1	62.02	66.02	65.32	63.81	64.36	1692.0	1615.0	66.9	69.5	65.6	121.0	133.0	118.0	154.0	79.0	318.0	261.0	388.0
2.0	57	female	63.94	62.74	63.92	70.23	61.68	63.68	63.53	61.04	59.51	57.73	69.58	62.2	63.06	60.62	1758.0	1697.0	60.6	66.2	65.3	105.0	154.0	50.0	117.0	100.0	102.0	110.0	197.0
2.0	54	female	58.37	61.13	43.48	66.63	63.53	70.06	58.65	58.28	59.57	45.47	66.32	63.95	70.27	57.32	1456.0	1311.0	64.2	63.2	67.9	104.0	124.0	90.0	127.0	75.0	345.0	302.0	338.0
2.0	64	female	59.06	57.72	56.16	62.96	64.06	65.66	53.17	59.71	57.06	57.64	63.84	67.33	68.02	50.89	1698.0	1704.0	63.0	66.6	68.2	107.0	130.0	90.0	136.0	71.0	234.0	192.0	208.0
2.0	65	female	63.33	60.73	64.28	63.9	64.26	67.98	62.13	64.56	60.74	64.54	65.86	68.14	71.94	64.41	1814.0	1734.0	62.7	52.5	66.2	103.0	117.0	75.0	132.0	89.0	143.0	89.0	284.0
2.0	69	female	59.07	55.44	60.8	58.94	61.17	58.89	62.83	63.91	59.48	64.55	65.06	67.8	65.86	66.73	1638.0	1675.0	64.9	64.1	65.9	98.0	118.0	69.0	126.0	78.0	145.0	109.0	297.0
2.0	58	female	58.19	58.05	57.13	52.46	61.85	65.39	55.79	58.7	57.54	57.59	51.27	63.19	69.04	56.85	1701.0	1703.0	63.8	62.1	64.0	104.0	127.0	78.0	117.0	94.0	125.0	196.0	240.0
2.0	49	female	64.86	62.57	64.45	65.44	70.11	66.56	64.37	64.86	62.57	64.45	65.44	70.11	66.56	64.37	1773.0	1768.0	60.7	64.1	66.5	129.0	149.0	104.0	159.0	102.0	156.0	161.0	200.0
2.0	54	female	61.91	64.33	56.62	64.29	61.67	69.48	57.7	63.85	65.88	57.91	66.8	67.16	71.34	58.08	1715.0	1662.0	68.4	62.7	63.5	110.0	142.0	103.0	126.0	70.0	257.0	197.0	388.0
2.0	63	female	60.62	57.02	58.68	65.36	68.8	63.76	58.42	61.61	57.86	56.11	69.29	73.45	66.57	59.17	1666.0	1642.0	67.9	68.2	67.1	94.0	112.0	80.0	115.0	69.0	327.0	244.0	407.0
2.0	42	female	62.56	55.24	67.47	66.28	72.1	59.13	61.54	63.78	61.59	62.31	68.35	69.14	63.39	63.24	1608.0	1520.0	65.6	63.8	67.3	105.0	136.0	71.0	138.0	76.0	170.0	159.0	259.0
2.0	51	female	62.31	64.32	56.83	58.24	66.53	61.91	69.09	64.79	65.97	58.54	61.44	70.44	67.76	69.97	1811.0	1837.0	66.5	67.5	69.0	111.0	163.0	91.0	124.0	67.0	94.0	84.0	256.0
2.0	63	male	64.59	63.71	67.64	67.38	64.24	66.21	56.29	65.42	63.26	68.69	67.26	68.25	66.68	58.19	1727.0	1699.0	61.4	62.9	65.7	101.0	129.0	70.0	108.0	98.0	241.0	223.0	271.0
2.0	75	male	51.28	52.98	46.38	54.17	51.56	61.64	43.96	52.99	53.92	50.18	54.13	52.77	62.39	46.4	1419.0	1298.0	65.9	64.7	66.1	82.0	99.0	63.0	92.0	75.0	228.0	243.0	300.0
2.0	53	male	52.81	56.54	47.3	55.02	58.96	55.03	44.19	54.35	56.23	53.35	54.69	59.7	57.17	43.52	1401.0	1216.0	55.4	55.5	68.3	80.0	89.0	71.0	103.0	55.0	145.0	115.0	240.0
2.0	61	male	59.04	58.9	59.97	58.9	54.81	63.64	57.4	60.85	58.54	61.71	62.25	59.08	68.48	58.11	1699.0	1688.0	61.8	54.4	67.8	118.0	141.0	88.0	151.0	92.0	73.0	70.0	249.0
2.0	42	male	60.43	60.39	61.6	65.18	57.08	61.99	54.73	62.27	60.31	62.06	68.13	64.37	64.91	57.46	1776.0	1770.0	66.9	66.7	69.6	115.0	155.0	82.0	140.0	81.0	231.0	265.0	319.0
2.0	73	male	59.2	59.46	58.33	64.38	59.5	55.47	58.72	62.87	60.89	62.63	68.89	64.86	62.62	61.04	1698.0	1535.0	62.5	65.6	66.0	104.0	120.0	77.0	129.0	93.0	73.0	70.0	181.0
2.0	67	female	57.57	57.67	50.5	62.72	60.81	57.84	63.41	58.24	60.66	50.08	62.91	61.82	57.55	61.49	1676.0	1648.0	66.6	65.6	65.4	130.0	179.0	125.0	128.0	86.0	243.0	103.0	317.0
2.0	72	male	57.12	59.67	48.42	57.89	63.91	59.31	58.97	56.69	58.97	48.14	56.74	65.93	60.19	55.97	1565.0	1542.0	63.9	63.5	67.5	105.0	141.0	85.0	130.0	65.0	176.0	212.0	253.0
2.0	74	male	55.5	54.2	56.43	45.78	66.9	46.8	63.35	55.78	53.46	57.47	48.54	68.24	45.7	62.52	1070.0	1033.0	62.6	68.3	66.0	75.0	95.0	74.0	82.0	50.0	135.0	152.0	243.0
2.0	48	male	60.11	61.08	57.99	59.82	65.87	60.88	55.71	60.89	61.18	59.43	58.94	68.84	62.44	55.52	1731.0	1705.0	65.7	61.9	62.5	106.0	125.0	96.0	121.0	82.0	352.0	314.0	465.0
3.0	48	male	60.42	58.72	59.8	62.8	62.72	60.28	58.15	65.3	63.19	66.3	67.29	68.02	67.54	65.91	1567.0	1131.0	65.8	62.8	66.8	102.0	123.0	95.0	117.0	74.0	259.0	200.0	344.0
3.0	52	female	63.56	63.62	64.72	66.21	63.01	65.93	66.91	68.48	65.77	69.77	70.47	70.21	72.75	65.09	1840.0	1829.0	61.5	60.5	65.9	93.0	111.0	73.0	120.0	68.0	111.0	88.0	308.0
3.0	58	female	62.3	69.08	63.51	57.77	67.25	64.38	58.34	62.17	58.69	67.31	61.11	65.68	65.04	60.5	1685.0	1298.0	64.9	68.9	70.0	103.0	124.0	84.0	125.0	97.0	205.0	201.0	244.0
3.0	53	female	63.83	60.84	60.44	65.22	68.48	65.46	65.38	68.78	65.73	69.01	68.27	73.06	72.42	70.37	1582.0	1088.0	66.7	66.4	67.4	109.0	138.0	86.0	136.0	78.0	185.0	210.0	211.0
3.0	54	female	62.2	61.08	59.95	65.1	66.83	67.27	66.68	68.77	65.93	64.83	66.99	72.08	73.37	70.15	1529.0	1111.0	67.0	61.0	66.2	106.0	133.0	81.0	138.0	72.0	255.0	131.0	345.0
3.0	57	female	60.66	55.84	63.0	63.9	61.26	60.99	63.81	62.39	56.15	64.03	64.09	64.9	66.72	66.16	1643.0	1423.0	61.3	62.1	65.6	99.0	127.0	73.0	122.0	74.0	85.0	107.0	135.0
3.0	71	male	64.65	64.78	63.23	59.56	72.15	67.54	62.25	61.72	60.28	61.26	57.12	71.74	64.36	58.66	1702.0	1592.0	61.3	63.4	66.3	103.0	120.0	86.0	118.0	90.0	133.0	138.0	272.0
3.0	62	male	64.61	61.7	65.29	63.37	65.74	66.49	68.9	65.55	60.65	67.99	63.83	64.7	71.09	70.08	1627.0	1353.0	65.3	62.8	69.4	119.0	144.0	94.0	152.0	84.0	204.0	223.0	269.0
3.0	42	male	59.5	60.12	56.62	58.97	64.03	63.36	61.18	63.27	61.55	62.13	63.12	68.58	67.23	62.03	1608.0	1363.0	63.2	65.9	66.6	99.0	113.0	81.0	114.0	88.0	281.0	266.0	310.0
3.0	55	male	56.5	54.08	53.49	61.4	59.51	58.12	60.27	61.83	56.2	63.0	67.16	66.88	64.43	61.66	1684.0	1174.0	69.4	63.4	67.1	95.0	115.0	72.0	124.0	71.0	253.0	146.0	363.0
3.0	64	female	58.61	53.83	60.77	64.29	64.85	65.13	51.95	58.52	52.57	61.76	65.46	65.05	63.69	56.24	1620.0	1512.0	68.4	69.0	68.7	93.0	111.0	69.0	120.0	70.0	190.0	221.0	195.0
3.0	61	male	64.78	63.84	67.2	68.57	63.63	65.97	58.38	65.75	65.16	67.85	67.23	68.03	68.24	56.66	1516.0	1146.0	65.4	68.2	64.6	103.0	125.0	80.0	129.0	78.0	144.0	132.0	201.0
3.0	49	male	63.51	63.24	64.31	65.29	68.74	61.31	60.84	63.6	63.36	64.64	66.51	71.66	64.97	60.18	1693.0	1600.0	69.1	69.5	68.6	101.0	120.0	87.0	123.0	72.0	191.0	214.0	227.0
3.0	51	male	60.47	60.24	56.29	60.16	69.25	69.43	65.72	63.86	62.47	63.42	60.59	69.82	69.65	66.49	1694.0	1559.0	65.1	63.3	68.8	102.0	129.0	88.0	115.0	74.0	148.0	205.0	246.0
3.0	71	male	65.7	63.59	66.67	65.45	68.71	64.04	67.9	69.88	66.99	71.48	66.35	74.92	71.75	70.56	1563.0	1345.0	65.6	62.9	64.7	101.0	128.0	85.0	121.0	69.0	75.0	65.0	284.0
3.0	49	female	63.74	61.76	63.49	66.12	67.36	64.82	62.82	61.81	57.53	63.45	66.83	66.14	62.32	60.21	1762.0	1555.0	66.2	60.6	69.3	109.0	133.0	88.0	134.0	81.0	205.0	270.0	273.0
3.0	73	male	62.31	60.03	68.75	67.98	61.94	61.61	67.05	66.78	60.68	68.54	69.31	64.15	63.45	68.48	1499.0	1386.0	67.9	64.1	68.7	105.0	124.0	89.0	125.0	82.0	172.0	131.0	243.0
3.0	70	male	58.64	55.97	54.38	64.42	70.31	53.14	62.42	58.57	54.9	56.07	62.77	71.29	54.32	60.58	1608.0	1571.0	67.1	63.4	65.6	100.0	126.0	78.0	127.0	66.0	155.0	131.0	315.0
3.0	68	female	54.83	53.78	41.56	67.17	67.09	63.94	51.78	53.86	48.95	45.71	65.83	67.58	61.34	50.55	1483.0	1120.0	63.0	66.0	69.3	88.0	111.0	72.0	107.0	60.0	197.0	166.0	247.0
3.0	41	female	62.73	60.37	62.13	62.3	68.59	66.6	60.7	65.59	61.59	67.82	68.57	71.18	67.8	60.52	1691.0	1476.0	67.1	63.4	65.6	102.0	123.0	78.0	124.0	82.0	203.0	239.0	283.0
3.0	68	female	60.98	60.67	59.85	62.59	67.49	64.6	61.8	65.49	63.71	69.19	65.14	69.2	69.76	64.28	1520.0	1407.0	66.2	62.6	66.9	106.0	122.0	88.0	136.0	76.0	141.0	125.0	298.0
3.0	49	female	63.61	63.57	65.07	65.4	59.82	64.99	61.32	66.42	65.37	67.7	66.62	64.44	68.9	65.79	1710.0	1699.0	68.4	61.7	68.5	114.0	154.0	92.0	130.0	79.0	157.0	142.0	262.0
3.0	63	female	63.38	61.11	63.31	63.79	65.74	66.3	63.4	63.76	59.52	66.78	65.45	70.78	69.46	65.04	1757.0	1764.0	64.5	66.7	69.4	97.0	111.0	77.0	126.0	75.0	185.0	154.0	287.0
3.0	64	female	64.58	62.79	62.66	69.68	66.57	64.27	66.42	67.39	64.21	66.07	72.21	70.93	69.65	67.86	1651.0	1493.0	69.3	63.6	68.1	116.0	141.0	85.0	155.0	81.0	147.0	138.0	226.0
3.0	72	male	64.09	59.36	64.15	67.85	66.98	71.36	62.02	61.45	54.73	61.81	64.3	68.16	69.52	59.94	1643.0	1517.0	65.5	63.9	68.6	111.0	137.0	82.0	141.0	85.0	191.0	178.0	268.0
	grup 1 naion eyes			onh=optic nerve head
	grup 2 unaffected eyes			rpc=radial peripapillary capillary
	grup 3 control eyes			pvd=peripapillary vessel density
				cvi=choroidal vascular index
				fa=flow area
